# Supplementary material for: ﻿New species and records of Neomassaria, Oxydothis and Roussoella (Pezizomycotina, Ascomycota) associated with palm and bamboo from China
Source: MycoKeys. 2022 Nov 10;93:165–91. doi: 10.3897/mycokeys.93.89888 (PMC9836516; doi:10.3897/mycokeys.93.89888)
Supplement: XML Treatment for Neomassaria fabacearum [file mycokeys.93.89888-treatment1.xml]

<!DOCTYPE tp:taxon-treatment
  PUBLIC "-//TaxonX//DTD Taxonomic Treatment Publishing DTD v0 20100105//EN" "tax-treatment-NSO.dtd">
<tp:taxon-treatment xmlns:tp="http://www.plazi.org/taxpub"><tp:treatment-meta><kwd-group><label>Taxon classification</label><kwd>
                <named-content content-type="kingdom">Fungi</named-content>
              </kwd><kwd>
                <named-content content-type="order">Pleosporales</named-content>
              </kwd><kwd>
                <named-content content-type="family">Massariaceae</named-content>
              </kwd></kwd-group><mixed-citation publication-type="journal"><person-group><name><surname>Hu</surname><given-names>Hong Min</given-names></name><name><surname>Liu</surname><given-names>Li Li</given-names></name><name><surname>Zhang</surname><given-names>Xu</given-names></name><name><surname>Lin</surname><given-names>Yan</given-names></name><name><surname>Shen</surname><given-names>Xiang Chun</given-names></name><name><surname>Long</surname><given-names>Si Han</given-names></name><name><surname>Kang</surname><given-names>Ji Chuan</given-names></name><name><surname>Wijayawardene</surname><given-names>Nalin N.</given-names></name><name><surname>Li</surname><given-names>Qi Rui</given-names></name><name><surname>Long</surname><given-names>Qing De</given-names></name></person-group><article-title>﻿New species and records of <italic><tp:taxon-name><tp:taxon-name-part taxon-name-part-type="genus" reg="Neomassaria">Neomassaria</tp:taxon-name-part></tp:taxon-name></italic>, <italic><tp:taxon-name><tp:taxon-name-part taxon-name-part-type="genus" reg="Oxydothis">Oxydothis</tp:taxon-name-part></tp:taxon-name></italic> and <italic><tp:taxon-name><tp:taxon-name-part taxon-name-part-type="genus" reg="Roussoella">Roussoella</tp:taxon-name-part></tp:taxon-name></italic> (<tp:taxon-name><tp:taxon-name-part taxon-name-part-type="subphylum">Pezizomycotina</tp:taxon-name-part></tp:taxon-name>, <tp:taxon-name><tp:taxon-name-part taxon-name-part-type="phylum">Ascomycota</tp:taxon-name-part></tp:taxon-name>) associated with palm and bamboo from China</article-title><source>MycoKeys</source><day>10</day><month>11</month><year>2022</year><volume>93</volume><fpage>165</fpage><lpage>191</lpage><pub-id pub-id-type="doi">10.3897/mycokeys.93.89888</pub-id></mixed-citation></tp:treatment-meta><tp:nomenclature><label>﻿</label><tp:taxon-name>
              <object-id xmlns:xlink="http://www.w3.org/1999/xlink" content-type="arpha" xlink:type="simple">FD8BE88D-0A16-5CDF-AC94-3A8BD25C2783</object-id>
              <tp:taxon-name-part taxon-name-part-type="genus" reg="Neomassaria">Neomassaria</tp:taxon-name-part>
              <tp:taxon-name-part taxon-name-part-type="species" reg="fabacearum">fabacearum</tp:taxon-name-part>
              <object-id xmlns:xlink="http://www.w3.org/1999/xlink" content-type="mycobank" xlink:type="simple"> 552274</object-id>
            </tp:taxon-name><tp:taxon-authority>Mapook, Camporesi &amp; K.D. Hyde, Fungal Diversity 80: 77 (2016)</tp:taxon-authority><xref ref-type="fig" rid="F4">Fig. 4</xref></tp:nomenclature><tp:treatment-sec sec-type="description" id="SECID0EMYAK"><title>Descriptions.</title><p>see <xref ref-type="bibr" rid="B27">Hyde et al. (2016)</xref>.</p></tp:treatment-sec><tp:treatment-sec sec-type="material" id="SECID0EWYAK"><title>Specimens examined.</title><p>China, Guizhou Province, the campus of Guizhou Medical University (<named-content xmlns:xlink="http://www.w3.org/1999/xlink" content-type="dwc:verbatimCoordinates" xlink:type="simple"><named-content content-type="geo-json" specific-use="{&#34;type&#34;:&#34;Point&#34;,&#34;coordinates&#34;:[106.754506,26.409450]}" id="NCID0E6YAK" xlink:type="simple">26°24'34.02"N, 106°45'16.22"E</named-content></named-content>), on bamboo, 12 December 2021. Altitude: 1145 m, H.M. Hu, 2021GYHS23 (GMB0314; <named-content xmlns:xlink="http://www.w3.org/1999/xlink" content-type="dwc:institutional_code" xlink:title="Herbarium of Kunming Institute of Botany, Chinese Academy of Sciences" xlink:href="http://grbio.org/institution/kunming-institute-botany-chinese-academy-sciences" xlink:type="simple">KUN-<named-content content-type="dwc:institutional_code" xlink:title="herbarium of Cryptogams Kunming Institute of Botany Academia Sinica, Chinese Academy of Sciences, Kunming, China" xlink:href="http://grbio.org/institution/cryptogamic-herbarium-kunming-institute-botany" xlink:type="simple">HKAS</named-content></named-content> 123429; living culture GMBC0314).</p><fig id="F4" position="float" orientation="portrait"><object-id xmlns:xlink="http://www.w3.org/1999/xlink" content-type="doi" xlink:type="simple">10.3897/mycokeys.93.89888.figure4</object-id><object-id xmlns:xlink="http://www.w3.org/1999/xlink" content-type="arpha" xlink:type="simple">79EDFF41-AF24-585B-827F-1340F2230320</object-id><label>Figure 4.</label><caption><p><italic><tp:taxon-name><tp:taxon-name-part taxon-name-part-type="genus" reg="Neomassaria">Neomassaria</tp:taxon-name-part><tp:taxon-name-part taxon-name-part-type="species" reg="fabacearum">fabacearum</tp:taxon-name-part></tp:taxon-name></italic> (GMB0314) <bold>A</bold> stromata on host substrate <bold>B, C</bold> appearance of ascomata on substrate <bold>D</bold> cross section of ascomata <bold>E</bold> pseudoparaphyses <bold>F, H</bold> asci <bold>I</bold> longitudinal section of an ascoma <bold>J</bold> peridium <bold>K–N</bold> ascospores <bold>O</bold> apical apparatus (stained in Melzer’s Reagent). Scale bars: 0.5 mm (<bold>C–D</bold>); 10 μm (<bold>E–H, K–O</bold>); 50 μm (<bold>I, J</bold>).</p></caption><graphic xmlns:xlink="http://www.w3.org/1999/xlink" xlink:href="mycokeys-93-165-g004.jpg" position="float" orientation="portrait" xlink:type="simple" id="oo_768060.jpg"><uri content-type="original_file" xlink:type="simple">https://binary.pensoft.net/fig/768060</uri></graphic></fig></tp:treatment-sec><tp:treatment-sec sec-type="material" id="SECID0EY1AK"><title>Other material examined.</title><p>China, Guizhou Province, the campus of Guizhou Medical University (<named-content xmlns:xlink="http://www.w3.org/1999/xlink" content-type="dwc:verbatimCoordinates" xlink:type="simple"><named-content content-type="geo-json" specific-use="{&#34;type&#34;:&#34;Point&#34;,&#34;coordinates&#34;:[106.752567,26.409447]}" id="NCID0EB2AK" xlink:type="simple">26°24'34.01"N, 106°45'09.24"E</named-content></named-content>), on bamboo, 12 December 2021. Altitude: 1135 m, H.M. Hu, 2021GYHS28 (GMB0388, living culture GMBC0388).</p></tp:treatment-sec><tp:treatment-sec sec-type="notes" id="SECID0EG2AK"><title>Notes.</title><p>There are three <italic><tp:taxon-name><tp:taxon-name-part taxon-name-part-type="genus" reg="Neomassaria">Neomassaria</tp:taxon-name-part></tp:taxon-name></italic> species documented in Index Fungorum (accession date: May 1, 2022). Type species of <italic><tp:taxon-name><tp:taxon-name-part taxon-name-part-type="genus" reg="Neomassaria">N.</tp:taxon-name-part><tp:taxon-name-part taxon-name-part-type="species" reg="fabacearum">fabacearum</tp:taxon-name-part></tp:taxon-name></italic> was originally described from Italy (<xref ref-type="bibr" rid="B27">Hyde et al. 2016</xref>). Subsequently, <italic><tp:taxon-name><tp:taxon-name-part taxon-name-part-type="genus" reg="Neomassaria">N.</tp:taxon-name-part><tp:taxon-name-part taxon-name-part-type="species" reg="formosana">formosana</tp:taxon-name-part></tp:taxon-name></italic>, and <italic><tp:taxon-name><tp:taxon-name-part taxon-name-part-type="genus" reg="Neomassaria">N.</tp:taxon-name-part><tp:taxon-name-part taxon-name-part-type="species" reg="hongheensis">hongheensis</tp:taxon-name-part></tp:taxon-name></italic> were introduced from Taiwan and Yunnan in China, respectively (<xref ref-type="bibr" rid="B3">Ariyawansa et al. 2018</xref>; <xref ref-type="bibr" rid="B78">Yang et al. 2022</xref>). The ascospore dimension of <italic><tp:taxon-name><tp:taxon-name-part taxon-name-part-type="genus" reg="Neomassaria">N.</tp:taxon-name-part><tp:taxon-name-part taxon-name-part-type="species" reg="fabacearum">fabacearum</tp:taxon-name-part></tp:taxon-name></italic> is between those of <italic><tp:taxon-name><tp:taxon-name-part taxon-name-part-type="genus" reg="Neomassaria">N.</tp:taxon-name-part><tp:taxon-name-part taxon-name-part-type="species" reg="formosana">formosana</tp:taxon-name-part></tp:taxon-name></italic> (20–30 × 3–7 μm) and <italic><tp:taxon-name><tp:taxon-name-part taxon-name-part-type="genus" reg="Neomassaria">N.</tp:taxon-name-part><tp:taxon-name-part taxon-name-part-type="species" reg="hongheensis">hongheensis</tp:taxon-name-part></tp:taxon-name></italic> (14–17 × 4–8 μm) (<xref ref-type="bibr" rid="B27">Hyde et al. 2016</xref>; <xref ref-type="bibr" rid="B3">Ariyawansa et al. 2018</xref>; <xref ref-type="bibr" rid="B78">Yang et al. 2022</xref>). Phylogenetic analyses of the combined SSU, LSU and <italic>tef</italic>1 sequences dataset shows that new collections gather with <italic><tp:taxon-name><tp:taxon-name-part taxon-name-part-type="genus" reg="Neomassaria">N.</tp:taxon-name-part><tp:taxon-name-part taxon-name-part-type="species" reg="fabacearum">fabacearum</tp:taxon-name-part></tp:taxon-name></italic> (<named-content xmlns:xlink="http://www.w3.org/1999/xlink" content-type="dwc:institutional_code" xlink:title="Mae Fah Luang University Herbarium, Chiang Rai, Thailand" xlink:href="http://grbio.org/institution/mae-fah-laung-university-herbarium" xlink:type="simple">MFLU</named-content> 16–1875), the type specimen, with the high support (100% ML, 1 BYPP; Fig. <xref ref-type="fig" rid="F1">1</xref>). Morphologically, the features of GMB0314 are consistent with those of <italic><tp:taxon-name><tp:taxon-name-part taxon-name-part-type="genus" reg="Neomassaria">N.</tp:taxon-name-part><tp:taxon-name-part taxon-name-part-type="species" reg="fabacearum">fabacearum</tp:taxon-name-part></tp:taxon-name></italic> (<xref ref-type="bibr" rid="B27">Hyde et al. 2016</xref>). <italic><tp:taxon-name><tp:taxon-name-part taxon-name-part-type="genus" reg="Neomassaria">Neomassaria</tp:taxon-name-part><tp:taxon-name-part taxon-name-part-type="species" reg="fabacearum">fabacearum</tp:taxon-name-part></tp:taxon-name></italic> was first introduced to the China.</p></tp:treatment-sec><tp:treatment-sec><!--Section generated to contain objects referenced in tp:taxon-treatment.--><fig id="F1" position="float" orientation="portrait"><object-id xmlns:xlink="http://www.w3.org/1999/xlink" content-type="doi" xlink:type="simple">10.3897/mycokeys.93.89888.figure1</object-id><object-id xmlns:xlink="http://www.w3.org/1999/xlink" content-type="arpha" xlink:type="simple">1A8C2DE6-14AC-573D-957F-195F353EE080</object-id><label>Figure 1.</label><caption><p>RAxML tree of <italic><tp:taxon-name><tp:taxon-name-part taxon-name-part-type="genus" reg="Neomassaria">Neomassaria</tp:taxon-name-part></tp:taxon-name></italic> and related genera obtained from the concatenated DNA sequence data of LSU, SSU and <italic>tef</italic>1 genes. Bootstrap support values for ML equal to or greater than 60% and BYPP equal to or greater than 0.95 are given above the nodes. The new collections are in red bold and type strains are in bold.</p></caption><graphic xmlns:xlink="http://www.w3.org/1999/xlink" xlink:href="mycokeys-93-165-g001.jpg" position="float" orientation="portrait" xlink:type="simple" id="oo_768057.jpg"><uri content-type="original_file" xlink:type="simple">https://binary.pensoft.net/fig/768057</uri></graphic></fig></tp:treatment-sec><ref-list><ref id="B27"><mixed-citation xmlns:xlink="http://www.w3.org/1999/xlink" xlink:type="simple"><person-group><name name-style="western"><surname>Hyde</surname><given-names>KD</given-names></name><name name-style="western"><surname>Hongsanan</surname><given-names>S</given-names></name><name name-style="western"><surname>Jeewon</surname><given-names>R</given-names></name><name name-style="western"><surname>Bhat</surname><given-names>DJ</given-names></name><name name-style="western"><surname>McKenzie</surname><given-names>EH</given-names></name><name name-style="western"><surname>Jones</surname><given-names>EB</given-names></name><name name-style="western"><surname>Zhu</surname><given-names>L</given-names></name></person-group> (<year>2016</year>) <article-title>Fungal Diversity notes 367–490: Taxonomic and phylogenetic contributions to fungal taxa.</article-title><source>Fungal Diversity</source><volume>80</volume>(<issue>1</issue>): <fpage>1</fpage>–<lpage>270</lpage>. <ext-link xlink:type="simple" ext-link-type="doi" xlink:href="10.1007/s13225-016-0373-x">https://doi.org/10.1007/s13225-016-0373-x</ext-link></mixed-citation></ref><ref id="B3"><mixed-citation xmlns:xlink="http://www.w3.org/1999/xlink" xlink:type="simple"><person-group><name name-style="western"><surname>Ariyawansa</surname><given-names>HA</given-names></name><name name-style="western"><surname>Jaklitsch</surname><given-names>WM</given-names></name><name name-style="western"><surname>Voglmayr</surname><given-names>H</given-names></name></person-group> (<year>2018</year>) <article-title>Additions to Taiwan fungal flora <tp:taxon-name><tp:taxon-name-part taxon-name-part-type="family">Neomassariaceae</tp:taxon-name-part></tp:taxon-name> fam. nov. Cryptogamie.</article-title><source>Mycologie</source><volume>39</volume>(<issue>3</issue>): <fpage>359</fpage>–<lpage>372</lpage>. <ext-link xlink:type="simple" ext-link-type="doi" xlink:href="10.7872/crym/v39.iss3.2018.359">https://doi.org/10.7872/crym/v39.iss3.2018.359</ext-link></mixed-citation></ref><ref id="B78"><mixed-citation xmlns:xlink="http://www.w3.org/1999/xlink" xlink:type="simple"><person-group><name name-style="western"><surname>Yang</surname><given-names>EF</given-names></name><name name-style="western"><surname>Tibpromma</surname><given-names>S</given-names></name><name name-style="western"><surname>Kararathna</surname><given-names>SC</given-names></name><name name-style="western"><surname>Phookamsak</surname><given-names>R</given-names></name><name name-style="western"><surname>Xu</surname><given-names>JC</given-names></name><name name-style="western"><surname>Zhao</surname><given-names>ZX</given-names></name><name name-style="western"><surname>Promputtha</surname><given-names>I</given-names></name></person-group> (<year>2022</year>) Taxonomy and phylogeny of novel and extant taxa in <tp:taxon-name><tp:taxon-name-part taxon-name-part-type="order">Pleosporales</tp:taxon-name-part></tp:taxon-name> associated with <italic><tp:taxon-name><tp:taxon-name-part taxon-name-part-type="genus">Mangifera</tp:taxon-name-part><tp:taxon-name-part taxon-name-part-type="species">indica</tp:taxon-name-part></tp:taxon-name></italic> from Yunnan, China (Series I). Journal of <tp:taxon-name><tp:taxon-name-part taxon-name-part-type="kingdom">Fungi</tp:taxon-name-part></tp:taxon-name> 8(2): e152. <ext-link xlink:type="simple" ext-link-type="doi" xlink:href="10.3390/jof8020152">https://doi.org/10.3390/jof8020152</ext-link></mixed-citation></ref></ref-list></tp:taxon-treatment>
