# Supplementary material for: ﻿New species and records of Neomassaria, Oxydothis and Roussoella (Pezizomycotina, Ascomycota) associated with palm and bamboo from China
Source: MycoKeys. 2022 Nov 10;93:165–91. doi: 10.3897/mycokeys.93.89888 (PMC9836516; doi:10.3897/mycokeys.93.89888)
Supplement: XML Treatment for Roussoella bambusarum [file mycokeys.93.89888-treatment2.xml]

<!DOCTYPE tp:taxon-treatment
  PUBLIC "-//TaxonX//DTD Taxonomic Treatment Publishing DTD v0 20100105//EN" "tax-treatment-NSO.dtd">
<tp:taxon-treatment xmlns:tp="http://www.plazi.org/taxpub"><tp:treatment-meta><kwd-group><label>Taxon classification</label><kwd>
                <named-content content-type="kingdom">Fungi</named-content>
              </kwd><kwd>
                <named-content content-type="order">Pleosporales</named-content>
              </kwd><kwd>
                <named-content content-type="family">Thyridariaceae</named-content>
              </kwd></kwd-group><mixed-citation publication-type="journal"><person-group><name><surname>Hu</surname><given-names>Hong Min</given-names></name><name><surname>Liu</surname><given-names>Li Li</given-names></name><name><surname>Zhang</surname><given-names>Xu</given-names></name><name><surname>Lin</surname><given-names>Yan</given-names></name><name><surname>Shen</surname><given-names>Xiang Chun</given-names></name><name><surname>Long</surname><given-names>Si Han</given-names></name><name><surname>Kang</surname><given-names>Ji Chuan</given-names></name><name><surname>Wijayawardene</surname><given-names>Nalin N.</given-names></name><name><surname>Li</surname><given-names>Qi Rui</given-names></name><name><surname>Long</surname><given-names>Qing De</given-names></name></person-group><article-title>﻿New species and records of <italic><tp:taxon-name><tp:taxon-name-part taxon-name-part-type="genus" reg="Neomassaria">Neomassaria</tp:taxon-name-part></tp:taxon-name></italic>, <italic><tp:taxon-name><tp:taxon-name-part taxon-name-part-type="genus" reg="Oxydothis">Oxydothis</tp:taxon-name-part></tp:taxon-name></italic> and <italic><tp:taxon-name><tp:taxon-name-part taxon-name-part-type="genus" reg="Roussoella">Roussoella</tp:taxon-name-part></tp:taxon-name></italic> (<tp:taxon-name><tp:taxon-name-part taxon-name-part-type="subphylum">Pezizomycotina</tp:taxon-name-part></tp:taxon-name>, <tp:taxon-name><tp:taxon-name-part taxon-name-part-type="phylum">Ascomycota</tp:taxon-name-part></tp:taxon-name>) associated with palm and bamboo from China</article-title><source>MycoKeys</source><day>10</day><month>11</month><year>2022</year><volume>93</volume><fpage>165</fpage><lpage>191</lpage><pub-id pub-id-type="doi">10.3897/mycokeys.93.89888</pub-id></mixed-citation></tp:treatment-meta><tp:nomenclature><label>﻿</label><tp:taxon-name>
              <object-id xmlns:xlink="http://www.w3.org/1999/xlink" content-type="arpha" xlink:type="simple">156BC038-8386-503B-8746-A81DE1550254</object-id>
              <tp:taxon-name-part taxon-name-part-type="genus" reg="Roussoella">Roussoella</tp:taxon-name-part>
              <tp:taxon-name-part taxon-name-part-type="species" reg="bambusarum">bambusarum</tp:taxon-name-part>
              <object-id xmlns:xlink="http://www.w3.org/1999/xlink" content-type="mycobank" xlink:type="simple"> 844142</object-id>
            </tp:taxon-name><tp:taxon-authority>H. M. Hu &amp; Q. R. Li</tp:taxon-authority><tp:taxon-status xmlns:xlink="http://www.w3.org/1999/xlink" xlink:type="simple">sp. nov.</tp:taxon-status><xref ref-type="fig" rid="F5">Fig. 5</xref></tp:nomenclature><tp:treatment-sec sec-type="Holotype" id="SECID0EKBBK"><title>Holotype.</title><p>GMB0316.</p></tp:treatment-sec><tp:treatment-sec sec-type="etymology" id="SECID0EPBBK"><title>Etymology.</title><p>In reference to the host, <italic><tp:taxon-name><tp:taxon-name-part taxon-name-part-type="genus" reg="Bambusa">Bambusa</tp:taxon-name-part><tp:taxon-name-part taxon-name-part-type="species" reg="bambusarum">bambusarum</tp:taxon-name-part></tp:taxon-name></italic> (Lour.) Raeusch. ex Schult. ‘Fernleaf’ R. A. Young</p></tp:treatment-sec><tp:treatment-sec sec-type="description" id="SECID0EACBK"><title>Description.</title><p><bold><italic>Saprobic</italic></bold> on decaying culms of <italic><tp:taxon-name><tp:taxon-name-part taxon-name-part-type="genus" reg="Bambusa">B.</tp:taxon-name-part><tp:taxon-name-part taxon-name-part-type="species" reg="bambusarum">bambusarum</tp:taxon-name-part></tp:taxon-name></italic>. <bold>Sexual morp: <italic>Ascostromata</italic></bold> 111–146 μm high, 460–560 μm diam., (x̄ = 123 × 539 μm, n = 30), immersed under a clypeus, solitary or scattered, raised hemispherical or dome-shaped on host epidermis, black, coriaceous, glabrous, uni-loculate. <bold><italic>Locules</italic></bold> 335–414 μm diam., 128–212 μm high, immersed within ascostromata, black, globose to subglobose. <bold><italic>Ostioles</italic></bold> with minute papillate. <bold><italic>Peridium</italic></bold> 19–34 μm thick, composed of dark brown thin-walled cells of <italic>textura angularis</italic>. <bold><italic>Hamathecium</italic></bold> comprised of 1–2 μm wide, numerous, septate, branched, anastomosing, filiform, hyaline, pseudoparaphyses. <bold><italic>Asci</italic></bold> 120–143 × 8–12 μm (x̄ = 134 × 10 μm, n = 30), 8-spored, bitunicate, cylindrical, curved, short pedicellate with knob-like pedicel, apically rounded with an indistinct ocular chamber. <bold><italic>Ascospores</italic></bold> 14–20 × 6–7 μm (x̄ = 17.6 × 6.7 μm, n = 30), dark brown to brown, 1-seriate, sometimes overlapping, 2-celled, constricted at the septum, ellipsoidal to fusiform, straight, rough-walled, guttulate, conically rounded ends, with longitudinal striations. <bold>Asexual morph</bold>: Undetermined.</p><fig id="F5" position="float" orientation="portrait"><object-id xmlns:xlink="http://www.w3.org/1999/xlink" content-type="doi" xlink:type="simple">10.3897/mycokeys.93.89888.figure5</object-id><object-id xmlns:xlink="http://www.w3.org/1999/xlink" content-type="arpha" xlink:type="simple">E51D3E7B-6B3C-5780-9967-971AD0BFDDDC</object-id><label>Figure 5.</label><caption><p><italic><tp:taxon-name><tp:taxon-name-part taxon-name-part-type="genus" reg="Roussoella">Roussoella</tp:taxon-name-part><tp:taxon-name-part taxon-name-part-type="species" reg="bambusarum">bambusarum</tp:taxon-name-part></tp:taxon-name></italic> (Holotype, GMB0316) <bold>A</bold> stromata on host substrate <bold>B</bold> ascostromata on bamboo culm <bold>C</bold> cross-section of ascostromata <bold>D–F</bold> asci <bold>G</bold> longitudinal section of ascostromata <bold>H</bold> peridium <bold>I</bold> pseudoparaphyses <bold>J</bold> apical apparatus (stained in Melzer’s Reagent) <bold>K–N</bold> ascospores. Scale bars: 0.5 mm (<bold>B–C</bold>); 10 μm (<bold>D–F, H–N</bold>); 50 μm (<bold>G</bold>).</p></caption><graphic xmlns:xlink="http://www.w3.org/1999/xlink" xlink:href="mycokeys-93-165-g005.jpg" position="float" orientation="portrait" xlink:type="simple" id="oo_768061.jpg"><uri content-type="original_file" xlink:type="simple">https://binary.pensoft.net/fig/768061</uri></graphic></fig></tp:treatment-sec><tp:treatment-sec sec-type="description" id="SECID0EKFBK"><title>Culture characters.</title><p>Ascospores germinated on <abbrev xmlns:xlink="http://www.w3.org/1999/xlink" xlink:title="potato dextrose agar" id="ABBRID0EQFBK" xlink:type="simple">PDA</abbrev> within 24 hours at 25 °C, colonies are reaching 5 cm diam. The colony on the surface is white, grey, circular, flocculent, dense, cottony mycelium, colony reverse is white and gray, white in the middle. Not sporulating on OA nor on <abbrev xmlns:xlink="http://www.w3.org/1999/xlink" xlink:title="potato dextrose agar" id="ABBRID0EUFBK" xlink:type="simple">PDA</abbrev>.</p></tp:treatment-sec><tp:treatment-sec sec-type="material" id="SECID0EYFBK"><title>Specimens examined.</title><p>China, Guizhou Province, Guiyang Huaxi National Urban Wetland Park (<named-content xmlns:xlink="http://www.w3.org/1999/xlink" content-type="dwc:verbatimCoordinates" xlink:type="simple"><named-content content-type="geo-json" specific-use="{&#34;type&#34;:&#34;Point&#34;,&#34;coordinates&#34;:[106.571172,26.033983]}" id="NCID0EBGBK" xlink:type="simple">26°2'2.34"N, 106°34'16.22"E</named-content></named-content>), on decaying culms of <italic><tp:taxon-name><tp:taxon-name-part taxon-name-part-type="genus" reg="Bambusa">B.</tp:taxon-name-part><tp:taxon-name-part taxon-name-part-type="species" reg="bambusarum">bambusarum</tp:taxon-name-part></tp:taxon-name></italic>, 12 October 2021. Altitude: 1130 m, Y.P Wu and H.M Hu, 2021 HXGY01 (GMB0316, holotype; <named-content xmlns:xlink="http://www.w3.org/1999/xlink" content-type="dwc:institutional_code" xlink:title="Herbarium of Kunming Institute of Botany, Chinese Academy of Sciences" xlink:href="http://grbio.org/institution/kunming-institute-botany-chinese-academy-sciences" xlink:type="simple">KUN-<named-content content-type="dwc:institutional_code" xlink:title="herbarium of Cryptogams Kunming Institute of Botany Academia Sinica, Chinese Academy of Sciences, Kunming, China" xlink:href="http://grbio.org/institution/cryptogamic-herbarium-kunming-institute-botany" xlink:type="simple">HKAS</named-content></named-content> 123431, isotype; GMBC0316, ex-type living culture).</p></tp:treatment-sec><tp:treatment-sec sec-type="material" id="SECID0EVGBK"><title>Other examined material.</title><p>China, Guizhou Province, Guiyang Huaxi National Urban Wetland Park (<named-content xmlns:xlink="http://www.w3.org/1999/xlink" content-type="dwc:verbatimCoordinates" xlink:type="simple"><named-content content-type="geo-json" specific-use="{&#34;type&#34;:&#34;Point&#34;,&#34;coordinates&#34;:[106.720311,26.178925]}" id="NCID0E5GBK" xlink:type="simple">26°10'44.13"N, 106°43'13.12"E</named-content></named-content>), on decaying culms of <italic><tp:taxon-name><tp:taxon-name-part taxon-name-part-type="genus" reg="Bambusa">B.</tp:taxon-name-part><tp:taxon-name-part taxon-name-part-type="species" reg="bambusarum">bambusarum</tp:taxon-name-part></tp:taxon-name></italic>, 15 October 2021. Altitude: 1201 m, Y.P Wu and H.M Hu, 2021 HXGY55 (GMB0390; GMBC0390, living culture).</p></tp:treatment-sec><tp:treatment-sec sec-type="notes" id="SECID0EOHBK"><title>Notes.</title><p>Morphologically, <italic><tp:taxon-name><tp:taxon-name-part taxon-name-part-type="genus" reg="Roussoella">Roussoella</tp:taxon-name-part><tp:taxon-name-part taxon-name-part-type="species" reg="bambusarum">bambusarum</tp:taxon-name-part></tp:taxon-name></italic> is similar to <italic><tp:taxon-name><tp:taxon-name-part taxon-name-part-type="genus" reg="Requienella">R.</tp:taxon-name-part><tp:taxon-name-part taxon-name-part-type="species" reg="thailandica">thailandica</tp:taxon-name-part></tp:taxon-name></italic> D.Q. Dai et al., but differs from the latter by having larger ascospores (17.6 × 6.7 μm vs. 14.5 × 5.5 μm), larger upper cells, occasionally curve, narrowly at both ends, with irregular longitudinal striations. (<xref ref-type="bibr" rid="B39">Liu et al. 2014</xref>). Phylogenetic analysis showed that <italic><tp:taxon-name><tp:taxon-name-part taxon-name-part-type="genus" reg="Roussoella">R.</tp:taxon-name-part><tp:taxon-name-part taxon-name-part-type="species" reg="bambusarum">bambusarum</tp:taxon-name-part></tp:taxon-name></italic> and <italic><tp:taxon-name><tp:taxon-name-part taxon-name-part-type="genus" reg="Requienella">R.</tp:taxon-name-part><tp:taxon-name-part taxon-name-part-type="species" reg="doimaesalongensis">doimaesalongensis</tp:taxon-name-part></tp:taxon-name></italic> Thambug. &amp; K.D. Hyde were clustered together (26% ML, 0.97 BYPP; Fig. <xref ref-type="fig" rid="F2">2</xref>) (<xref ref-type="bibr" rid="B70">Thambugala et al. 2017</xref>).</p></tp:treatment-sec><tp:treatment-sec><!--Section generated to contain objects referenced in tp:taxon-treatment.--><fig id="F2" position="float" orientation="portrait"><object-id xmlns:xlink="http://www.w3.org/1999/xlink" content-type="doi" xlink:type="simple">10.3897/mycokeys.93.89888.figure2</object-id><object-id xmlns:xlink="http://www.w3.org/1999/xlink" content-type="arpha" xlink:type="simple">DF07EDD0-BD1C-5710-A67F-2AB4F4B66CB6</object-id><label>Figure 2.</label><caption><p>RAxML tree of <italic><tp:taxon-name><tp:taxon-name-part taxon-name-part-type="genus" reg="Roussoella">Roussoella</tp:taxon-name-part></tp:taxon-name></italic> and related genera based on a combined ITS, LSU, <italic>rpb</italic>2 and <italic>tef</italic>1 sequences dataset. Bootstrap support values for ML equal to or greater than 60% and BYPP equal to or greater than 0.95 are given above the nodes. The new collections are in red bold, type strains are in bold.</p></caption><graphic xmlns:xlink="http://www.w3.org/1999/xlink" xlink:href="mycokeys-93-165-g002.jpg" position="float" orientation="portrait" xlink:type="simple" id="oo_768058.jpg"><uri content-type="original_file" xlink:type="simple">https://binary.pensoft.net/fig/768058</uri></graphic></fig></tp:treatment-sec><ref-list><ref id="B39"><mixed-citation xmlns:xlink="http://www.w3.org/1999/xlink" xlink:type="simple"><person-group><name name-style="western"><surname>Liu</surname><given-names>JK</given-names></name><name name-style="western"><surname>Phookamsak</surname><given-names>R</given-names></name><name name-style="western"><surname>Dai</surname><given-names>DQ</given-names></name><name name-style="western"><surname>Tanaka</surname><given-names>K</given-names></name><name name-style="western"><surname>Jones</surname><given-names>EG</given-names></name><name name-style="western"><surname>Xu</surname><given-names>JC</given-names></name><name name-style="western"><surname>Hyde</surname><given-names>KD</given-names></name></person-group> (<year>2014</year>) <article-title><tp:taxon-name><tp:taxon-name-part taxon-name-part-type="family">Roussoellaceae</tp:taxon-name-part></tp:taxon-name>, a new pleosporalean family to accommodate the genera <italic><tp:taxon-name><tp:taxon-name-part taxon-name-part-type="genus">Neoroussoella</tp:taxon-name-part></tp:taxon-name></italic> gen. nov., <italic><tp:taxon-name><tp:taxon-name-part taxon-name-part-type="genus">Roussoella</tp:taxon-name-part></tp:taxon-name></italic> and <italic><tp:taxon-name><tp:taxon-name-part taxon-name-part-type="genus">Roussoellopsis</tp:taxon-name-part></tp:taxon-name></italic>.</article-title><source>Phytotaxa</source><volume>181</volume>(<issue>1</issue>): <fpage>1</fpage>–<lpage>33</lpage>. <ext-link xlink:type="simple" ext-link-type="doi" xlink:href="10.11646/phytotaxa.181.1.1">https://doi.org/10.11646/phytotaxa.181.1.1</ext-link></mixed-citation></ref><ref id="B70"><mixed-citation xmlns:xlink="http://www.w3.org/1999/xlink" xlink:type="simple"><person-group><name name-style="western"><surname>Thambugala</surname><given-names>KM</given-names></name><name name-style="western"><surname>Wanasinghe</surname><given-names>DN</given-names></name><name name-style="western"><surname>Phillips</surname><given-names>AJL</given-names></name><name name-style="western"><surname>Camporesi</surname><given-names>E</given-names></name><name name-style="western"><surname>Bulgakov</surname><given-names>TS</given-names></name><name name-style="western"><surname>Phukhamsakda</surname><given-names>C</given-names></name><name name-style="western"><surname>Hyde</surname><given-names>KD</given-names></name></person-group> (<year>2017</year>) <article-title>Mycosphere notes 1–50: Grass (<tp:taxon-name><tp:taxon-name-part taxon-name-part-type="family">Poaceae</tp:taxon-name-part></tp:taxon-name>) inhabiting <tp:taxon-name><tp:taxon-name-part taxon-name-part-type="class">Dothideomycetes</tp:taxon-name-part></tp:taxon-name>.</article-title><source>Mycosphere</source><volume>8</volume>(<issue>4</issue>): <fpage>697</fpage>–<lpage>796</lpage>. <ext-link xlink:type="simple" ext-link-type="doi" xlink:href="10.5943/mycosphere/8/4/13">https://doi.org/10.5943/mycosphere/8/4/13</ext-link></mixed-citation></ref></ref-list></tp:taxon-treatment>
