# Supplementary material for: ﻿New species and records of Neomassaria, Oxydothis and Roussoella (Pezizomycotina, Ascomycota) associated with palm and bamboo from China
Source: MycoKeys. 2022 Nov 10;93:165–91. doi: 10.3897/mycokeys.93.89888 (PMC9836516; doi:10.3897/mycokeys.93.89888)
Supplement: XML Treatment for Roussoella siamensis [file mycokeys.93.89888-treatment3.xml]

<!DOCTYPE tp:taxon-treatment
  PUBLIC "-//TaxonX//DTD Taxonomic Treatment Publishing DTD v0 20100105//EN" "tax-treatment-NSO.dtd">
<tp:taxon-treatment xmlns:tp="http://www.plazi.org/taxpub"><tp:treatment-meta><kwd-group><label>Taxon classification</label><kwd>
                <named-content content-type="kingdom">Fungi</named-content>
              </kwd><kwd>
                <named-content content-type="order">Pleosporales</named-content>
              </kwd><kwd>
                <named-content content-type="family">Thyridariaceae</named-content>
              </kwd></kwd-group><mixed-citation publication-type="journal"><person-group><name><surname>Hu</surname><given-names>Hong Min</given-names></name><name><surname>Liu</surname><given-names>Li Li</given-names></name><name><surname>Zhang</surname><given-names>Xu</given-names></name><name><surname>Lin</surname><given-names>Yan</given-names></name><name><surname>Shen</surname><given-names>Xiang Chun</given-names></name><name><surname>Long</surname><given-names>Si Han</given-names></name><name><surname>Kang</surname><given-names>Ji Chuan</given-names></name><name><surname>Wijayawardene</surname><given-names>Nalin N.</given-names></name><name><surname>Li</surname><given-names>Qi Rui</given-names></name><name><surname>Long</surname><given-names>Qing De</given-names></name></person-group><article-title>﻿New species and records of <italic><tp:taxon-name><tp:taxon-name-part taxon-name-part-type="genus" reg="Neomassaria">Neomassaria</tp:taxon-name-part></tp:taxon-name></italic>, <italic><tp:taxon-name><tp:taxon-name-part taxon-name-part-type="genus" reg="Oxydothis">Oxydothis</tp:taxon-name-part></tp:taxon-name></italic> and <italic><tp:taxon-name><tp:taxon-name-part taxon-name-part-type="genus" reg="Roussoella">Roussoella</tp:taxon-name-part></tp:taxon-name></italic> (<tp:taxon-name><tp:taxon-name-part taxon-name-part-type="subphylum">Pezizomycotina</tp:taxon-name-part></tp:taxon-name>, <tp:taxon-name><tp:taxon-name-part taxon-name-part-type="phylum">Ascomycota</tp:taxon-name-part></tp:taxon-name>) associated with palm and bamboo from China</article-title><source>MycoKeys</source><day>10</day><month>11</month><year>2022</year><volume>93</volume><fpage>165</fpage><lpage>191</lpage><pub-id pub-id-type="doi">10.3897/mycokeys.93.89888</pub-id></mixed-citation></tp:treatment-meta><tp:nomenclature><label>﻿</label><tp:taxon-name>
              <object-id xmlns:xlink="http://www.w3.org/1999/xlink" content-type="arpha" xlink:type="simple">E1D19AD1-2746-521F-B7AE-A70A8BB50D3C</object-id>
              <tp:taxon-name-part taxon-name-part-type="genus" reg="Roussoella">Roussoella</tp:taxon-name-part>
              <tp:taxon-name-part taxon-name-part-type="species" reg="siamensis">siamensis</tp:taxon-name-part>
              <object-id xmlns:xlink="http://www.w3.org/1999/xlink" content-type="mycobank" xlink:type="simple"> 550665</object-id>
            </tp:taxon-name><tp:taxon-authority>Phook., Jian K. Liu &amp; K.D. Hyde, Phytotaxa 181(1): 18 (2014)</tp:taxon-authority><xref ref-type="fig" rid="F6">Fig. 6</xref></tp:nomenclature><tp:treatment-sec sec-type="description" id="SECID0EZKBK"><title>Descriptions.</title><p>see <xref ref-type="bibr" rid="B39">Liu et al. (2014)</xref>.</p></tp:treatment-sec><tp:treatment-sec sec-type="material" id="SECID0EDLBK"><title>Specimens examined.</title><p>China, Guizhou Province, Guiyang Huaxi National Urban Wetland Park (<named-content xmlns:xlink="http://www.w3.org/1999/xlink" content-type="dwc:verbatimCoordinates" xlink:type="simple"><named-content content-type="geo-json" specific-use="{&#34;type&#34;:&#34;Point&#34;,&#34;coordinates&#34;:[106.571172,26.039733]}" id="NCID0EMLBK" xlink:type="simple">26°2'23.04"N, 106°34'16.22"E</named-content></named-content>) on decaying culms of <italic><tp:taxon-name><tp:taxon-name-part taxon-name-part-type="genus" reg="Bambusa">B.</tp:taxon-name-part><tp:taxon-name-part taxon-name-part-type="species" reg="bambusarum">bambusarum</tp:taxon-name-part></tp:taxon-name></italic>, 12 October 2021. Altitude: 1130 m, Y.P. Wu and H.M. Hu, 2021 HXGY03 (GMB0317; living culture GMBC0317).</p><fig id="F6" position="float" orientation="portrait"><object-id xmlns:xlink="http://www.w3.org/1999/xlink" content-type="doi" xlink:type="simple">10.3897/mycokeys.93.89888.figure6</object-id><object-id xmlns:xlink="http://www.w3.org/1999/xlink" content-type="arpha" xlink:type="simple">0B754A46-B2D8-544F-A44D-F4C52B0FADB3</object-id><label>Figure 6.</label><caption><p><italic><tp:taxon-name><tp:taxon-name-part taxon-name-part-type="genus" reg="Roussoella">Roussoella</tp:taxon-name-part><tp:taxon-name-part taxon-name-part-type="species" reg="siamensis">siamensis</tp:taxon-name-part></tp:taxon-name></italic> (GMB0317) <bold>A</bold> stromata on host substrate <bold>B, C</bold> ascostromata on bamboo culm <bold>D</bold> cross-section of ascostromata <bold>E</bold> Longitudinal section of ascostromata <bold>F</bold> peridium <bold>G–I</bold> asci <bold>J</bold> pseudoparaphyses <bold>K–L</bold> culture on <abbrev xmlns:xlink="http://www.w3.org/1999/xlink" xlink:title="potato dextrose agar" id="ABBRID0E6MBK" xlink:type="simple">PDA</abbrev><bold>M–P</bold> ascospores Scale bars: 0.5 mm (<bold>C–D</bold>); 50 μm (<bold>E</bold>); 10 μm (<bold>F–J, M–P</bold>).</p></caption><graphic xmlns:xlink="http://www.w3.org/1999/xlink" xlink:href="mycokeys-93-165-g006.jpg" position="float" orientation="portrait" xlink:type="simple" id="oo_768062.jpg"><uri content-type="original_file" xlink:type="simple">https://binary.pensoft.net/fig/768062</uri></graphic></fig></tp:treatment-sec><tp:treatment-sec sec-type="material" id="SECID0EQNBK"><title>Other material examined.</title><p>China, Guizhou Province, Guiyang Huaxi National Urban Wetland Park (<named-content xmlns:xlink="http://www.w3.org/1999/xlink" content-type="dwc:verbatimCoordinates" xlink:type="simple"><named-content content-type="geo-json" specific-use="{&#34;type&#34;:&#34;Point&#34;,&#34;coordinates&#34;:[106.571139,26.036139]}" id="NCID0EZNBK" xlink:type="simple">26°2'10.10"N, 106°34'16.10"E</named-content></named-content>) on decaying culms of <italic><tp:taxon-name><tp:taxon-name-part taxon-name-part-type="genus" reg="Bambusa">B.</tp:taxon-name-part><tp:taxon-name-part taxon-name-part-type="species" reg="bambusarum">bambusarum</tp:taxon-name-part></tp:taxon-name></italic>, 15 October 2021. Altitude: 1145 m, Y.P. Wu and H.M. Hu, 2021 HXGY70 (GMB0391; living culture GMBC0391).</p></tp:treatment-sec><tp:treatment-sec sec-type="notes" id="SECID0EJOBK"><title>Notes.</title><p>Phylogenetic analyses of the alignment combining ITS, LSU, <italic>rpb</italic>2 and <italic>tef</italic>1 show that GMB0317 cluster with <italic><tp:taxon-name><tp:taxon-name-part taxon-name-part-type="genus" reg="Roussoella">R.</tp:taxon-name-part><tp:taxon-name-part taxon-name-part-type="species" reg="siamensis">siamensis</tp:taxon-name-part></tp:taxon-name></italic> (<named-content xmlns:xlink="http://www.w3.org/1999/xlink" content-type="dwc:institutional_code" xlink:title="Mae Fah Luang University Herbarium, Chiang Rai, Thailand" xlink:href="http://grbio.org/institution/mae-fah-laung-university-herbarium" xlink:type="simple">MFLU</named-content> 13-0639) with the high support value (100% ML, 1 BYPP; Fig. <xref ref-type="fig" rid="F2">2</xref>). Characteristics of GMB0317 are consistent with those of <italic><tp:taxon-name><tp:taxon-name-part taxon-name-part-type="genus" reg="Roussoella">R.</tp:taxon-name-part><tp:taxon-name-part taxon-name-part-type="species" reg="siamensis">siamensis</tp:taxon-name-part></tp:taxon-name></italic>, which was originally introduced from decaying bamboo culms in Thailand (<xref ref-type="bibr" rid="B39">Liu et al. 2014</xref>) This species was first found in China.</p></tp:treatment-sec><tp:treatment-sec><!--Section generated to contain objects referenced in tp:taxon-treatment.--><fig id="F2" position="float" orientation="portrait"><object-id xmlns:xlink="http://www.w3.org/1999/xlink" content-type="doi" xlink:type="simple">10.3897/mycokeys.93.89888.figure2</object-id><object-id xmlns:xlink="http://www.w3.org/1999/xlink" content-type="arpha" xlink:type="simple">DF07EDD0-BD1C-5710-A67F-2AB4F4B66CB6</object-id><label>Figure 2.</label><caption><p>RAxML tree of <italic><tp:taxon-name><tp:taxon-name-part taxon-name-part-type="genus" reg="Roussoella">Roussoella</tp:taxon-name-part></tp:taxon-name></italic> and related genera based on a combined ITS, LSU, <italic>rpb</italic>2 and <italic>tef</italic>1 sequences dataset. Bootstrap support values for ML equal to or greater than 60% and BYPP equal to or greater than 0.95 are given above the nodes. The new collections are in red bold, type strains are in bold.</p></caption><graphic xmlns:xlink="http://www.w3.org/1999/xlink" xlink:href="mycokeys-93-165-g002.jpg" position="float" orientation="portrait" xlink:type="simple" id="oo_768058.jpg"><uri content-type="original_file" xlink:type="simple">https://binary.pensoft.net/fig/768058</uri></graphic></fig></tp:treatment-sec><ref-list><ref id="B39"><mixed-citation xmlns:xlink="http://www.w3.org/1999/xlink" xlink:type="simple"><person-group><name name-style="western"><surname>Liu</surname><given-names>JK</given-names></name><name name-style="western"><surname>Phookamsak</surname><given-names>R</given-names></name><name name-style="western"><surname>Dai</surname><given-names>DQ</given-names></name><name name-style="western"><surname>Tanaka</surname><given-names>K</given-names></name><name name-style="western"><surname>Jones</surname><given-names>EG</given-names></name><name name-style="western"><surname>Xu</surname><given-names>JC</given-names></name><name name-style="western"><surname>Hyde</surname><given-names>KD</given-names></name></person-group> (<year>2014</year>) <article-title><tp:taxon-name><tp:taxon-name-part taxon-name-part-type="family">Roussoellaceae</tp:taxon-name-part></tp:taxon-name>, a new pleosporalean family to accommodate the genera <italic><tp:taxon-name><tp:taxon-name-part taxon-name-part-type="genus">Neoroussoella</tp:taxon-name-part></tp:taxon-name></italic> gen. nov., <italic><tp:taxon-name><tp:taxon-name-part taxon-name-part-type="genus">Roussoella</tp:taxon-name-part></tp:taxon-name></italic> and <italic><tp:taxon-name><tp:taxon-name-part taxon-name-part-type="genus">Roussoellopsis</tp:taxon-name-part></tp:taxon-name></italic>.</article-title><source>Phytotaxa</source><volume>181</volume>(<issue>1</issue>): <fpage>1</fpage>–<lpage>33</lpage>. <ext-link xlink:type="simple" ext-link-type="doi" xlink:href="10.11646/phytotaxa.181.1.1">https://doi.org/10.11646/phytotaxa.181.1.1</ext-link></mixed-citation></ref></ref-list></tp:taxon-treatment>
