# Supplementary material for: ﻿New species and records of Neomassaria, Oxydothis and Roussoella (Pezizomycotina, Ascomycota) associated with palm and bamboo from China
Source: MycoKeys. 2022 Nov 10;93:165–91. doi: 10.3897/mycokeys.93.89888 (PMC9836516; doi:10.3897/mycokeys.93.89888)
Supplement: XML Treatment for Oxydothis fortunei [file mycokeys.93.89888-treatment4.xml]

<!DOCTYPE tp:taxon-treatment
  PUBLIC "-//TaxonX//DTD Taxonomic Treatment Publishing DTD v0 20100105//EN" "tax-treatment-NSO.dtd">
<tp:taxon-treatment xmlns:tp="http://www.plazi.org/taxpub"><tp:treatment-meta><kwd-group><label>Taxon classification</label><kwd>
                <named-content content-type="kingdom">Fungi</named-content>
              </kwd><kwd>
                <named-content content-type="order">Xylariales</named-content>
              </kwd><kwd>
                <named-content content-type="family">Amphisphaeriaceae</named-content>
              </kwd></kwd-group><mixed-citation publication-type="journal"><person-group><name><surname>Hu</surname><given-names>Hong Min</given-names></name><name><surname>Liu</surname><given-names>Li Li</given-names></name><name><surname>Zhang</surname><given-names>Xu</given-names></name><name><surname>Lin</surname><given-names>Yan</given-names></name><name><surname>Shen</surname><given-names>Xiang Chun</given-names></name><name><surname>Long</surname><given-names>Si Han</given-names></name><name><surname>Kang</surname><given-names>Ji Chuan</given-names></name><name><surname>Wijayawardene</surname><given-names>Nalin N.</given-names></name><name><surname>Li</surname><given-names>Qi Rui</given-names></name><name><surname>Long</surname><given-names>Qing De</given-names></name></person-group><article-title>﻿New species and records of <italic><tp:taxon-name><tp:taxon-name-part taxon-name-part-type="genus" reg="Neomassaria">Neomassaria</tp:taxon-name-part></tp:taxon-name></italic>, <italic><tp:taxon-name><tp:taxon-name-part taxon-name-part-type="genus" reg="Oxydothis">Oxydothis</tp:taxon-name-part></tp:taxon-name></italic> and <italic><tp:taxon-name><tp:taxon-name-part taxon-name-part-type="genus" reg="Roussoella">Roussoella</tp:taxon-name-part></tp:taxon-name></italic> (<tp:taxon-name><tp:taxon-name-part taxon-name-part-type="subphylum">Pezizomycotina</tp:taxon-name-part></tp:taxon-name>, <tp:taxon-name><tp:taxon-name-part taxon-name-part-type="phylum">Ascomycota</tp:taxon-name-part></tp:taxon-name>) associated with palm and bamboo from China</article-title><source>MycoKeys</source><day>10</day><month>11</month><year>2022</year><volume>93</volume><fpage>165</fpage><lpage>191</lpage><pub-id pub-id-type="doi">10.3897/mycokeys.93.89888</pub-id></mixed-citation></tp:treatment-meta><tp:nomenclature><label>﻿</label><tp:taxon-name>
              <object-id xmlns:xlink="http://www.w3.org/1999/xlink" content-type="arpha" xlink:type="simple">ACF12041-230E-51CB-841D-3E7882153FA4</object-id>
              <tp:taxon-name-part taxon-name-part-type="genus" reg="Oxydothis">Oxydothis</tp:taxon-name-part>
              <tp:taxon-name-part taxon-name-part-type="species" reg="fortunei">fortunei</tp:taxon-name-part>
              <object-id xmlns:xlink="http://www.w3.org/1999/xlink" content-type="mycobank" xlink:type="simple"> 844141</object-id>
            </tp:taxon-name><tp:taxon-authority>H. M. Hu &amp; Q. R. Li</tp:taxon-authority><tp:taxon-status xmlns:xlink="http://www.w3.org/1999/xlink" xlink:type="simple">sp. nov.</tp:taxon-status><xref ref-type="fig" rid="F7">Fig. 7</xref></tp:nomenclature><tp:treatment-sec sec-type="Holotype" id="SECID0EDRBK"><title>Holotype.</title><p>GMB0315.</p></tp:treatment-sec><tp:treatment-sec sec-type="etymology" id="SECID0EIRBK"><title>Etymology.</title><p>In reference to the host, <italic><tp:taxon-name><tp:taxon-name-part taxon-name-part-type="genus" reg="Trachycarpus">Trachycarpus</tp:taxon-name-part><tp:taxon-name-part taxon-name-part-type="species" reg="fortunei">fortunei</tp:taxon-name-part></tp:taxon-name></italic> (Hook.) H. Wendl.</p></tp:treatment-sec><tp:treatment-sec sec-type="description" id="SECID0EZRBK"><title>Description.</title><p><bold><italic>Saprobic</italic></bold> on surface of culms of <italic><tp:taxon-name><tp:taxon-name-part taxon-name-part-type="genus" reg="Trachycarpus">T.</tp:taxon-name-part><tp:taxon-name-part taxon-name-part-type="species" reg="fortunei">fortunei</tp:taxon-name-part></tp:taxon-name></italic>. <bold>Sexual morph: <italic>Ascomata</italic></bold> 205–317 μm diam. (x̄ = 261 μm, n = 30), solitary or aggregated in groups, immersed, forming slightly raised as blistering areas on the host surface, long axis horizontal to that of the host, 18–41 μm high × 155–207 μm broad, in transverse section, ellipsoid, ostiolate, coriaceous, black, flat. <bold><italic>Peridium</italic></bold> 24–27 μm thick, composed of 2–3 several layers of flattened, light-brown cells. <bold><italic>Asci</italic></bold> 108–121× 9–14 μm (x̄ = 114 × 12 μm, n = 20), 8-spored, unitunicate, cylindrical, mostly straight, pedicellate, with a J-, subapical apparatus, 4.2–4.9 μm high, 5.5–6.8 μm diam. <bold><italic>Ascospores</italic></bold> 56–72 μm × 3–4 μm (x̄ = 66 × 3.3 μm, n = 30), fusiform, hyaline, obliquely 1–2-seriate, tapering gradually from the center to the ends, with multi-guttules in each cell, pointed processes. <bold>Asexual morph</bold>: Undetermined.</p><fig id="F7" position="float" orientation="portrait"><object-id xmlns:xlink="http://www.w3.org/1999/xlink" content-type="doi" xlink:type="simple">10.3897/mycokeys.93.89888.figure7</object-id><object-id xmlns:xlink="http://www.w3.org/1999/xlink" content-type="arpha" xlink:type="simple">3BBA729E-74DE-5C6B-85F7-8FF443013D91</object-id><label>Figure 7.</label><caption><p><italic><tp:taxon-name><tp:taxon-name-part taxon-name-part-type="genus" reg="Oxydothis">Oxydothis</tp:taxon-name-part><tp:taxon-name-part taxon-name-part-type="species" reg="fortunei">fortunei</tp:taxon-name-part></tp:taxon-name></italic> (Holotype, GMB0315) <bold>A</bold> stromata on host substrate <bold>B</bold> close-up of ascomata <bold>C</bold> cross-section of the ascomata <bold>D</bold> longitudinal section of an ascoma <bold>E</bold> peridium <bold>F–H</bold> asci <bold>I</bold> apical apparatus (stained in Melzer’s Reagent) <bold>J, K</bold> ascospores. Scale bars: 0.5 mm (<bold>B–C</bold>); 10 μm (<bold>D–K).</bold></p></caption><graphic xmlns:xlink="http://www.w3.org/1999/xlink" xlink:href="mycokeys-93-165-g007.jpg" position="float" orientation="portrait" xlink:type="simple" id="oo_768063.jpg"><uri content-type="original_file" xlink:type="simple">https://binary.pensoft.net/fig/768063</uri></graphic></fig></tp:treatment-sec><tp:treatment-sec sec-type="description" id="SECID0EJUBK"><title>Culture characteristics.</title><p>Ascospores germinated on <abbrev xmlns:xlink="http://www.w3.org/1999/xlink" xlink:title="potato dextrose agar" id="ABBRID0EPUBK" xlink:type="simple">PDA</abbrev> within 24 hours at 25 °C, colonies are reaching 4.5 cm diam. circular, transparent, thin, colony reverse is same. Not sporulating on OA nor on <abbrev xmlns:xlink="http://www.w3.org/1999/xlink" xlink:title="potato dextrose agar" id="ABBRID0ETUBK" xlink:type="simple">PDA</abbrev>.</p></tp:treatment-sec><tp:treatment-sec sec-type="Specimen examined" id="SECID0EXUBK"><title>Specimen examined.</title><p>China Guizhou Province, Long gong scenic spot (<named-content xmlns:xlink="http://www.w3.org/1999/xlink" content-type="dwc:verbatimCoordinates" xlink:type="simple"><named-content content-type="geo-json" specific-use="{&#34;type&#34;:&#34;Point&#34;,&#34;coordinates&#34;:[105.870844,26.076394]}" id="NCID0EAVBK" xlink:type="simple">26°04'35.02"N, 105°52'15.04"E</named-content></named-content>), on surface of culms of <italic><tp:taxon-name><tp:taxon-name-part taxon-name-part-type="genus" reg="Trachycarpus">T.</tp:taxon-name-part><tp:taxon-name-part taxon-name-part-type="species" reg="fortunei">fortunei</tp:taxon-name-part></tp:taxon-name></italic>, 5 December 2021. Altitude: 1120m, Q.R. Li and X. Xu, 2021 LG9 (GMB0315, holotype; <named-content xmlns:xlink="http://www.w3.org/1999/xlink" content-type="dwc:institutional_code" xlink:title="Herbarium of Kunming Institute of Botany, Chinese Academy of Sciences" xlink:href="http://grbio.org/institution/kunming-institute-botany-chinese-academy-sciences" xlink:type="simple">KUN-<named-content content-type="dwc:institutional_code" xlink:title="herbarium of Cryptogams Kunming Institute of Botany Academia Sinica, Chinese Academy of Sciences, Kunming, China" xlink:href="http://grbio.org/institution/cryptogamic-herbarium-kunming-institute-botany" xlink:type="simple">HKAS</named-content></named-content> 123430, isotype; ex-type living culture GMBC0315).</p></tp:treatment-sec><tp:treatment-sec sec-type="material" id="SECID0EUVBK"><title>Other examined material.</title><p>China, Guizhou Province, Long gong scenic spot (<named-content xmlns:xlink="http://www.w3.org/1999/xlink" content-type="dwc:verbatimCoordinates" xlink:type="simple"><named-content content-type="geo-json" specific-use="{&#34;type&#34;:&#34;Point&#34;,&#34;coordinates&#34;:[105.519539,26.079836]}" id="NCID0E4VBK" xlink:type="simple">26°04'47.41"N, 105°31'10.34"E</named-content></named-content>), on surface of culms of palm, 7 December 2021. Altitude: 1095m, Q.R. Li and X. Xu, 2021 LG15 (GMB0389; living culture GMBC0389).</p></tp:treatment-sec><tp:treatment-sec sec-type="notes" id="SECID0ECWBK"><title>Notes.</title><p><italic><tp:taxon-name><tp:taxon-name-part taxon-name-part-type="genus" reg="Oxydothis">Oxydothis</tp:taxon-name-part><tp:taxon-name-part taxon-name-part-type="species" reg="fortunei">fortunei</tp:taxon-name-part></tp:taxon-name></italic> is morphologically similar to <italic><tp:taxon-name><tp:taxon-name-part taxon-name-part-type="genus" reg="Oxydothis">O.</tp:taxon-name-part><tp:taxon-name-part taxon-name-part-type="species" reg="nonamyloidea">nonamyloidea</tp:taxon-name-part></tp:taxon-name></italic> K.D. Hyde and <italic><tp:taxon-name><tp:taxon-name-part taxon-name-part-type="genus" reg="Oxydothis">O.</tp:taxon-name-part><tp:taxon-name-part taxon-name-part-type="species" reg="rhapidicola">rhapidicola</tp:taxon-name-part></tp:taxon-name></italic> S. Konta &amp; K.D. Hyde in the shape of ascospores (<xref ref-type="bibr" rid="B25">Hyde 1994</xref>; <xref ref-type="bibr" rid="B22">Hidayat et al. 2006</xref>; <xref ref-type="bibr" rid="B36">Konta et al. 2016</xref>). However, the ascospores of <italic><tp:taxon-name><tp:taxon-name-part taxon-name-part-type="genus" reg="Oxydothis">O.</tp:taxon-name-part><tp:taxon-name-part taxon-name-part-type="species" reg="fortunei">fortunei</tp:taxon-name-part></tp:taxon-name></italic> (56–72 × 3–4 μm) are shorter than those of <italic><tp:taxon-name><tp:taxon-name-part taxon-name-part-type="genus" reg="Oxydothis">O.</tp:taxon-name-part><tp:taxon-name-part taxon-name-part-type="species" reg="nonamyloidea">nonamyloidea</tp:taxon-name-part></tp:taxon-name></italic> (94–115 × 3.5–4.5 μm) and <italic><tp:taxon-name><tp:taxon-name-part taxon-name-part-type="genus" reg="Oxydothis">O.</tp:taxon-name-part><tp:taxon-name-part taxon-name-part-type="species" reg="rhapidicola">rhapidicola</tp:taxon-name-part></tp:taxon-name></italic> (47–50 × 3–5 μm). Moreover, it is distinguished from <italic><tp:taxon-name><tp:taxon-name-part taxon-name-part-type="genus" reg="Oxydothis">O.</tp:taxon-name-part><tp:taxon-name-part taxon-name-part-type="species" reg="rhapidicola">rhapidicola</tp:taxon-name-part></tp:taxon-name></italic> since the latter has a blue slit-like ascus subapical apparatus in Melzer’s reagent (<xref ref-type="bibr" rid="B36">Konta et al. 2016</xref>). <italic><tp:taxon-name><tp:taxon-name-part taxon-name-part-type="genus" reg="Oxydothis">Oxydothis</tp:taxon-name-part><tp:taxon-name-part taxon-name-part-type="species" reg="fortunei">fortunei</tp:taxon-name-part></tp:taxon-name></italic> showed the close kinship to <italic><tp:taxon-name><tp:taxon-name-part taxon-name-part-type="genus" reg="Oxydothis">O.</tp:taxon-name-part><tp:taxon-name-part taxon-name-part-type="species" reg="inaequalis">inaequalis</tp:taxon-name-part></tp:taxon-name></italic> (100% ML, 1 BYPP; Fig. <xref ref-type="fig" rid="F3">3</xref>). However, <italic><tp:taxon-name><tp:taxon-name-part taxon-name-part-type="genus" reg="Oxydothis">O.</tp:taxon-name-part><tp:taxon-name-part taxon-name-part-type="species" reg="fortunei">fortunei</tp:taxon-name-part></tp:taxon-name></italic> differs from <italic><tp:taxon-name><tp:taxon-name-part taxon-name-part-type="genus" reg="Oxydothis">O.</tp:taxon-name-part><tp:taxon-name-part taxon-name-part-type="species" reg="inaequalis">inaequalis</tp:taxon-name-part></tp:taxon-name></italic> by its shape of the ascospores, and the J- ascus subapical apparatus as well as the smaller ascospores (56–72 × 2.9–3.9 μm vs. 78–100 × 5–6 μm) (<xref ref-type="bibr" rid="B22">Hidayat et al. 2006</xref>).</p></tp:treatment-sec><tp:treatment-sec><!--Section generated to contain objects referenced in tp:taxon-treatment.--><fig id="F3" position="float" orientation="portrait"><object-id xmlns:xlink="http://www.w3.org/1999/xlink" content-type="doi" xlink:type="simple">10.3897/mycokeys.93.89888.figure3</object-id><object-id xmlns:xlink="http://www.w3.org/1999/xlink" content-type="arpha" xlink:type="simple">23174705-886C-56D1-99C7-365EC3BDDFCB</object-id><label>Figure 3.</label><caption><p>RAxML tree of <italic><tp:taxon-name><tp:taxon-name-part taxon-name-part-type="genus" reg="Oxydothis">Oxydothis</tp:taxon-name-part></tp:taxon-name></italic> and related genera based on a combined ITS, LSU and SSU sequences dataset. Bootstrap support values for ML equal to, or greater than, 60% and BYPP equal to or greater than 0.95 are given above the nodes. The new collections are in red bold and ex-type strains are in bold.</p></caption><graphic xmlns:xlink="http://www.w3.org/1999/xlink" xlink:href="mycokeys-93-165-g003.jpg" position="float" orientation="portrait" xlink:type="simple" id="oo_768059.jpg"><uri content-type="original_file" xlink:type="simple">https://binary.pensoft.net/fig/768059</uri></graphic></fig></tp:treatment-sec><ref-list><ref id="B25"><mixed-citation xmlns:xlink="http://www.w3.org/1999/xlink" xlink:type="simple"><person-group><name name-style="western"><surname>Hyde</surname><given-names>KD</given-names></name></person-group> (<year>1994</year>) <article-title><tp:taxon-name><tp:taxon-name-part taxon-name-part-type="kingdom">Fungi</tp:taxon-name-part></tp:taxon-name> from palms. XI*. <italic><tp:taxon-name><tp:taxon-name-part taxon-name-part-type="genus">Appendispora</tp:taxon-name-part><tp:taxon-name-part taxon-name-part-type="species">frondicola</tp:taxon-name-part></tp:taxon-name></italic> gen. et sp. nov. from <italic><tp:taxon-name><tp:taxon-name-part taxon-name-part-type="genus">Oncosperma</tp:taxon-name-part><tp:taxon-name-part taxon-name-part-type="species">horridum</tp:taxon-name-part></tp:taxon-name></italic> in Brunei.</article-title><source>Sydowia</source><volume>46</volume>(<issue>1</issue>): <fpage>30</fpage>.</mixed-citation></ref><ref id="B22"><mixed-citation xmlns:xlink="http://www.w3.org/1999/xlink" xlink:type="simple"><person-group><name name-style="western"><surname>Hidayat</surname><given-names>I</given-names></name><name name-style="western"><surname>Jeewon</surname><given-names>R</given-names></name><name name-style="western"><surname>To-Anua</surname><given-names>C</given-names></name><name name-style="western"><surname>Hyde</surname><given-names>K</given-names></name></person-group> (<year>2006</year>) <article-title>The genus <italic><tp:taxon-name><tp:taxon-name-part taxon-name-part-type="genus">Oxydothis</tp:taxon-name-part></tp:taxon-name></italic>: new palmicolous taxa and phylogenetic relationships within the <tp:taxon-name><tp:taxon-name-part taxon-name-part-type="genus">Xylariales</tp:taxon-name-part></tp:taxon-name>.</article-title><source>Hortscience A Publication of the American Society for Horticultural Science</source><volume>33</volume>(<issue>2</issue>): <fpage>293</fpage>–<lpage>312</lpage>. <ext-link xlink:type="simple" ext-link-type="doi" xlink:href="10.1007/s11784-007-0037-2">https://doi.org/10.1007/s11784-007-0037-2</ext-link></mixed-citation></ref><ref id="B36"><mixed-citation xmlns:xlink="http://www.w3.org/1999/xlink" xlink:type="simple"><person-group><name name-style="western"><surname>Konta</surname><given-names>S</given-names></name><name name-style="western"><surname>Hongsanan</surname><given-names>S</given-names></name><name name-style="western"><surname>Tibpromma</surname><given-names>S</given-names></name><name name-style="western"><surname>Thongbai</surname><given-names>B</given-names></name><name name-style="western"><surname>Maharachchikumbura</surname><given-names>SSN</given-names></name><name name-style="western"><surname>Bahkali</surname><given-names>AH</given-names></name><name name-style="western"><surname>Boonmee</surname><given-names>S</given-names></name></person-group> (<year>2016</year>) <article-title>An advance in the endophyte story: <tp:taxon-name><tp:taxon-name-part taxon-name-part-type="family">Oxydothidaceae</tp:taxon-name-part></tp:taxon-name> fam. nov. with six new species of <italic><tp:taxon-name><tp:taxon-name-part taxon-name-part-type="genus">Oxydothis</tp:taxon-name-part></tp:taxon-name></italic>.</article-title><source>Mycosphere: Journal of Fungal Biology</source><volume>7</volume>(<issue>9</issue>): <fpage>1425</fpage>–<lpage>1446</lpage>. <ext-link xlink:type="simple" ext-link-type="doi" xlink:href="10.5943/mycosphere/7/9/15">https://doi.org/10.5943/mycosphere/7/9/15</ext-link></mixed-citation></ref></ref-list></tp:taxon-treatment>
